# Supplementary material for: Effects of branched-chain amino acids on iron deficiency-induced muscle atrophy
Source: Biochem Biophys Rep. 2026 Jan 17;45:102451. doi: 10.1016/j.bbrep.2026.102451 (PMC12854053; doi:10.1016/j.bbrep.2026.102451)
Supplement: Multimedia component 1 [file mmc1.zip]

Archive with 245 entries (216 files):
- WB bands & raw densitometry/
- WB bands & raw densitometry/standard(MW markers).jpg
- WB bands & raw densitometry/WB bands(24h)/
- WB bands & raw densitometry/WB bands(24h)/raw data.xlsx
- WB bands & raw densitometry/WB bands(24h)/1.B-actin(Representative)/
- WB bands & raw densitometry/WB bands(24h)/1.B-actin(Representative)/1.Bactin(Chemiluminescence).tif
- WB bands & raw densitometry/WB bands(24h)/1.B-actin(Representative)/1.Bactin(Composite).tif
- WB bands & raw densitometry/WB bands(24h)/1.B-actin(Representative)/2.Bactin(Chemiluminescence).tif
- WB bands & raw densitometry/WB bands(24h)/1.B-actin(Representative)/2.Bactin(Composite).tif
- WB bands & raw densitometry/WB bands(24h)/1.B-actin(Representative)/3.Bactin(Chemiluminescence).tif
- WB bands & raw densitometry/WB bands(24h)/1.B-actin(Representative)/3.Bactin(Composite).tif
- WB bands & raw densitometry/WB bands(24h)/2.Akt/
- WB bands & raw densitometry/WB bands(24h)/2.Akt/1.Akt(Chemiluminescence).tif
- WB bands & raw densitometry/WB bands(24h)/2.Akt/1.Akt(Composite).tif
- WB bands & raw densitometry/WB bands(24h)/2.Akt/1.Bactin(Chemiluminescence).tif
- WB bands & raw densitometry/WB bands(24h)/2.Akt/1.Bactin(Composite).tif
- WB bands & raw densitometry/WB bands(24h)/2.Akt/2.Akt(Chemiluminescence).tif
- WB bands & raw densitometry/WB bands(24h)/2.Akt/2.Akt(Composite).tif
- WB bands & raw densitometry/WB bands(24h)/2.Akt/2.Bactin(Chemiluminescence).tif
- WB bands & raw densitometry/WB bands(24h)/2.Akt/2.Bactin(Composite).tif
- WB bands & raw densitometry/WB bands(24h)/2.Akt/3.Akt(Chemiluminescence).tif
- WB bands & raw densitometry/WB bands(24h)/2.Akt/3.Akt(Composite).tif
- WB bands & raw densitometry/WB bands(24h)/2.Akt/3.Bactin(Chemiluminescence).tif
- WB bands & raw densitometry/WB bands(24h)/2.Akt/3.Bactin(Composite).tif
- WB bands & raw densitometry/WB bands(24h)/3.p-Akt/
- WB bands & raw densitometry/WB bands(24h)/3.p-Akt/1.B-actin(Chemiluminescence).tif
- WB bands & raw densitometry/WB bands(24h)/3.p-Akt/1.B-actin(Composite).tif
- WB bands & raw densitometry/WB bands(24h)/3.p-Akt/1.P-Akt(Chemiluminescence).tif
- WB bands & raw densitometry/WB bands(24h)/3.p-Akt/1.P-Akt(Composite).tif
- WB bands & raw densitometry/WB bands(24h)/3.p-Akt/2.B-actin(Chemiluminescence).tif
- WB bands & raw densitometry/WB bands(24h)/3.p-Akt/2.B-actin(Composite).tif
- WB bands & raw densitometry/WB bands(24h)/3.p-Akt/2.P-Akt(Chemiluminescence).tif
- WB bands & raw densitometry/WB bands(24h)/3.p-Akt/2.P-Akt(Composite).tif
- WB bands & raw densitometry/WB bands(24h)/3.p-Akt/3.B-actin(Chemiluminescence).tif
- WB bands & raw densitometry/WB bands(24h)/3.p-Akt/3.B-actin(Composite).tif
- WB bands & raw densitometry/WB bands(24h)/3.p-Akt/3.P-Akt(Chemiluminescence).tif
- WB bands & raw densitometry/WB bands(24h)/3.p-Akt/3.P-Akt(Composite).tif
- WB bands & raw densitometry/WB bands(24h)/4.AMPK/
- WB bands & raw densitometry/WB bands(24h)/4.AMPK/1.AMPK(Chemiluminescence).tif
- WB bands & raw densitometry/WB bands(24h)/4.AMPK/1.AMPK(Composite).tif
- WB bands & raw densitometry/WB bands(24h)/4.AMPK/1.B-actin(Chemiluminescence).tif
- WB bands & raw densitometry/WB bands(24h)/4.AMPK/1.B-actin(Composite).tif
- WB bands & raw densitometry/WB bands(24h)/4.AMPK/2.AMPK(Chemiluminescence).tif
- WB bands & raw densitometry/WB bands(24h)/4.AMPK/2.AMPK(Composite).tif
- WB bands & raw densitometry/WB bands(24h)/4.AMPK/2.B-actin(Chemiluminescence).tif
- WB bands & raw densitometry/WB bands(24h)/4.AMPK/2.B-actin(Composite).tif
- WB bands & raw densitometry/WB bands(24h)/4.AMPK/3.AMPK(Chemiluminescence).tif
- WB bands & raw densitometry/WB bands(24h)/4.AMPK/3.AMPK(Composite).tif
- WB bands & raw densitometry/WB bands(24h)/4.AMPK/3.B-actin(Chemiluminescence).tif
- WB bands & raw densitometry/WB bands(24h)/4.AMPK/3.B-actin(Composite).tif
- WB bands & raw densitometry/WB bands(24h)/5.p-AMPK/
- WB bands & raw densitometry/WB bands(24h)/5.p-AMPK/1.B-actin(Chemiluminescence).tif
- WB bands & raw densitometry/WB bands(24h)/5.p-AMPK/1.B-actin(Composite).tif
- WB bands & raw densitometry/WB bands(24h)/5.p-AMPK/1.P-AMPK(Chemiluminescence).tif
- WB bands & raw densitometry/WB bands(24h)/5.p-AMPK/1.P-AMPK(Composite).tif
- WB bands & raw densitometry/WB bands(24h)/5.p-AMPK/2.B-actin(Chemiluminescence).tif
- WB bands & raw densitometry/WB bands(24h)/5.p-AMPK/2.B-actin(Composite).tif
- WB bands & raw densitometry/WB bands(24h)/5.p-AMPK/2.P-AMPK(Chemiluminescence).tif
- WB bands & raw densitometry/WB bands(24h)/5.p-AMPK/2.P-AMPK(Composite).tif
- WB bands & raw densitometry/WB bands(24h)/5.p-AMPK/3.B-actin(Chemiluminescence).tif
- WB bands & raw densitometry/WB bands(24h)/5.p-AMPK/3.B-actin(Composite).tif
- WB bands & raw densitometry/WB bands(24h)/5.p-AMPK/3.P-AMPK(Chemiluminescence).tif
- WB bands & raw densitometry/WB bands(24h)/5.p-AMPK/3.P-AMPK(Composite).tif
- WB bands & raw densitometry/WB bands(24h)/6.eEF2/
- WB bands & raw densitometry/WB bands(24h)/6.eEF2/1.B-actin(Chemiluminescence).tif
- WB bands & raw densitometry/WB bands(24h)/6.eEF2/1.B-actin(Composite).tif
- WB bands & raw densitometry/WB bands(24h)/6.eEF2/1.eEF2(Chemiluminescence).tif
- WB bands & raw densitometry/WB bands(24h)/6.eEF2/1.eEF2(Composite).tif
- WB bands & raw densitometry/WB bands(24h)/6.eEF2/2.B-actin(Chemiluminescence).tif
- WB bands & raw densitometry/WB bands(24h)/6.eEF2/2.B-actin(Composite).tif
- WB bands & raw densitometry/WB bands(24h)/6.eEF2/2.eEF2(Chemiluminescence).tif
- WB bands & raw densitometry/WB bands(24h)/6.eEF2/2.eEF2(Composite).tif
- WB bands & raw densitometry/WB bands(24h)/6.eEF2/3.B-actin(Chemiluminescence).tif
- WB bands & raw densitometry/WB bands(24h)/6.eEF2/3.B-actin(Composite).tif
- WB bands & raw densitometry/WB bands(24h)/6.eEF2/3.eEF2(Chemiluminescence).tif
- WB bands & raw densitometry/WB bands(24h)/6.eEF2/3.eEF2(Composite).tif
- WB bands & raw densitometry/WB bands(24h)/7.P-eEF2/
- WB bands & raw densitometry/WB bands(24h)/7.P-eEF2/1.B-actin(Chemiluminescence).tif
- WB bands & raw densitometry/WB bands(24h)/7.P-eEF2/1.B-actin(Composite).tif
- WB bands & raw densitometry/WB bands(24h)/7.P-eEF2/1.P-eEF2(Chemiluminescence).tif
- WB bands & raw densitometry/WB bands(24h)/7.P-eEF2/1.P-eEF2(Composite).tif
- WB bands & raw densitometry/WB bands(24h)/7.P-eEF2/2.Bactin(Chemiluminescence).tif
- WB bands & raw densitometry/WB bands(24h)/7.P-eEF2/2.Bactin(Composite).tif
- WB bands & raw densitometry/WB bands(24h)/7.P-eEF2/2.P-eEF2(Chemiluminescence).tif
- WB bands & raw densitometry/WB bands(24h)/7.P-eEF2/2.P-eEF2(Composite).tif
- WB bands & raw densitometry/WB bands(24h)/7.P-eEF2/3.B-actin(Chemiluminescence).tif
- WB bands & raw densitometry/WB bands(24h)/7.P-eEF2/3.B-actin(Composite).tif
- WB bands & raw densitometry/WB bands(24h)/7.P-eEF2/3.P-eEF2(Chemiluminescence).tif
- WB bands & raw densitometry/WB bands(24h)/7.P-eEF2/3.P-eEF2(Composite).tif
- WB bands & raw densitometry/WB bands(24h)/8.70s6k/
- WB bands & raw densitometry/WB bands(24h)/8.70s6k/1.B-actin(Chemiluminescence).tif
- WB bands & raw densitometry/WB bands(24h)/8.70s6k/1.B-actin(Composite).tif
- WB bands & raw densitometry/WB bands(24h)/8.70s6k/1.s6k(Chemiluminescence).tif
- WB bands & raw densitometry/WB bands(24h)/8.70s6k/1.s6k(Composite).tif
- WB bands & raw densitometry/WB bands(24h)/8.70s6k/2.B-actin(Chemiluminescence).tif
- WB bands & raw densitometry/WB bands(24h)/8.70s6k/2.B-actin(Composite).tif
- WB bands & raw densitometry/WB bands(24h)/8.70s6k/2.s6k(Chemiluminescence).tif
- WB bands & raw densitometry/WB bands(24h)/8.70s6k/2.s6k(Composite).tif
- WB bands & raw densitometry/WB bands(24h)/8.70s6k/3.B-actin(Chemiluminescence).tif
- WB bands & raw densitometry/WB bands(24h)/8.70s6k/3.B-actin(Composite).tif
- WB bands & raw densitometry/WB bands(24h)/8.70s6k/3.s6k(Chemiluminescence).tif
- WB bands & raw densitometry/WB bands(24h)/8.70s6k/3.s6k(Composite).tif
- WB bands & raw densitometry/WB bands(24h)/9.P-70s6k/
- WB bands & raw densitometry/WB bands(24h)/9.P-70s6k/1.B-actin(Chemiluminescence).tif
- WB bands & raw densitometry/WB bands(24h)/9.P-70s6k/1.B-actin(Composite).tif
- WB bands & raw densitometry/WB bands(24h)/9.P-70s6k/1.P-s6k(Chemiluminescence).tif
- WB bands & raw densitometry/WB bands(24h)/9.P-70s6k/1.P-s6k(Composite).tif
- WB bands & raw densitometry/WB bands(24h)/9.P-70s6k/2.B-actin(Chemiluminescence).tif
- WB bands & raw densitometry/WB bands(24h)/9.P-70s6k/2.B-actin(Composite).tif
- WB bands & raw densitometry/WB bands(24h)/9.P-70s6k/2.P-s6k(Chemiluminescence).tif
- WB bands & raw densitometry/WB bands(24h)/9.P-70s6k/2.P-s6k(Composite).tif
- WB bands & raw densitometry/WB bands(24h)/9.P-70s6k/3.B-actin(Chemiluminescence).tif
- WB bands & raw densitometry/WB bands(24h)/9.P-70s6k/3.B-actin(Composite).tif
- WB bands & raw densitometry/WB bands(24h)/9.P-70s6k/3.P-s6k(Chemiluminescence).tif
- WB bands & raw densitometry/WB bands(24h)/9.P-70s6k/3.P-s6k(Composite).tif
- WB bands & raw densitometry/WB bands(45min)/
- WB bands & raw densitometry/WB bands(45min)/45minWB raw data(intergrated density).xlsx
- WB bands & raw densitometry/WB bands(45min)/1.(P-)AKT/
- WB bands & raw densitometry/WB bands(45min)/1.(P-)AKT/AKT(1) com(Chemiluminescence).tif
- WB bands & raw densitometry/WB bands(45min)/1.(P-)AKT/AKT(1) com(Composite).tif
- WB bands & raw densitometry/WB bands(45min)/1.(P-)AKT/AKT(2) com(Composite).tif
- WB bands & raw densitometry/WB bands(45min)/1.(P-)AKT/AKT(2)(Chemiluminescence).tif
- WB bands & raw densitometry/WB bands(45min)/1.(P-)AKT/B-actin(1)(Chemiluminescence).tif
- WB bands & raw densitometry/WB bands(45min)/1.(P-)AKT/B-actin(1)(Composite).tif
- WB bands & raw densitometry/WB bands(45min)/1.(P-)AKT/B-actin(Chemiluminescence).tif
- WB bands & raw densitometry/WB bands(45min)/1.(P-)AKT/B-actin(Composite).tif
- WB bands & raw densitometry/WB bands(45min)/1.(P-)AKT/p-Akt(1) composite(Chemiluminescence).tif
- WB bands & raw densitometry/WB bands(45min)/1.(P-)AKT/p-Akt(1) composite(Composite).tif
- WB bands & raw densitometry/WB bands(45min)/1.(P-)AKT/p-Akt(2) composite(Chemiluminescence).tif
- WB bands & raw densitometry/WB bands(45min)/1.(P-)AKT/p-Akt(2) composite(Composite).tif
- WB bands & raw densitometry/WB bands(45min)/1.(P-)AMPK/
- WB bands & raw densitometry/WB bands(45min)/1.(P-)AMPK/User 2025-09-15 p-AMPK(1)composite(Chemiluminescence).tif
- WB bands & raw densitometry/WB bands(45min)/1.(P-)AMPK/User 2025-09-15 p-AMPK(1)composite(Composite).tif
- WB bands & raw densitometry/WB bands(45min)/1.(P-)AMPK/User 2025-09-15 p-AMPK(2)composite(Chemiluminescence).tif
- WB bands & raw densitometry/WB bands(45min)/1.(P-)AMPK/User 2025-09-15 p-AMPK(2)composite(Composite).tif
- WB bands & raw densitometry/WB bands(45min)/1.(P-)AMPK/User 2025-09-16 45min AMPK(1)(Chemiluminescence).tif
- WB bands & raw densitometry/WB bands(45min)/1.(P-)AMPK/User 2025-09-16 45min AMPK(1)con(Chemiluminescence).tif
- WB bands & raw densitometry/WB bands(45min)/1.(P-)AMPK/User 2025-09-16 45min AMPK(1)con(Composite).tif
- WB bands & raw densitometry/WB bands(45min)/1.(P-)AMPK/User 2025-09-16 45min AMPK(2) con(Composite).tif
- WB bands & raw densitometry/WB bands(45min)/1.(P-)AMPK/User 2025-09-16 45min AMPK(2)(Chemiluminescence).tif
- WB bands & raw densitometry/WB bands(45min)/1.(P-)AMPK/User 2025-09-17 B-actin(AMPK)(1)(Chemiluminescence).tif
- WB bands & raw densitometry/WB bands(45min)/1.(P-)AMPK/User 2025-09-17 B-actin(AMPK)(1)(Composite).tif
- WB bands & raw densitometry/WB bands(45min)/1.(P-)AMPK/User 2025-09-17 B-actin(AMPK)(Chemiluminescence).tif
- WB bands & raw densitometry/WB bands(45min)/1.(P-)AMPK/User 2025-09-17 B-actin(AMPK)(Composite).tif
- WB bands & raw densitometry/WB bands(45min)/10.(P-)mTOR/
- WB bands & raw densitometry/WB bands(45min)/10.(P-)mTOR/B-actin(mTOR)(Chemiluminescence).tif
- WB bands & raw densitometry/WB bands(45min)/10.(P-)mTOR/B-actin(mTOR)(Composite).tif
- WB bands & raw densitometry/WB bands(45min)/10.(P-)mTOR/B-actin(mTOR)2(Chemiluminescence).tif
- WB bands & raw densitometry/WB bands(45min)/10.(P-)mTOR/B-actin(mTOR)2(Composite).tif
- WB bands & raw densitometry/WB bands(45min)/10.(P-)mTOR/p-mTOR/
- WB bands & raw densitometry/WB bands(45min)/10.(P-)mTOR/p-mTOR/p-mTOR(Chemiluminescence).tif
- WB bands & raw densitometry/WB bands(45min)/10.(P-)mTOR/p-mTOR/p-mTOR(Composite).tif
- WB bands & raw densitometry/WB bands(45min)/10.(P-)mTOR/T-mTOR/
- WB bands & raw densitometry/WB bands(45min)/10.(P-)mTOR/T-mTOR/mTOR(Chemiluminescence).tif
- WB bands & raw densitometry/WB bands(45min)/10.(P-)mTOR/T-mTOR/mTOR(Composite).tif
- WB bands & raw densitometry/WB bands(45min)/11.(P-)ACC/
- WB bands & raw densitometry/WB bands(45min)/11.(P-)ACC/GAPDH(ACC)(Chemiluminescence).tif
- WB bands & raw densitometry/WB bands(45min)/11.(P-)ACC/GAPDH(ACC)(Composite).tif
- WB bands & raw densitometry/WB bands(45min)/11.(P-)ACC/p-ACC/
- WB bands & raw densitometry/WB bands(45min)/11.(P-)ACC/p-ACC/p-ACC(Chemiluminescence).tif
- WB bands & raw densitometry/WB bands(45min)/11.(P-)ACC/p-ACC/p-ACC(Composite).tif
- WB bands & raw densitometry/WB bands(45min)/11.(P-)ACC/T-ACC/
- WB bands & raw densitometry/WB bands(45min)/11.(P-)ACC/T-ACC/ACC(Chemiluminescence).tif
- WB bands & raw densitometry/WB bands(45min)/11.(P-)ACC/T-ACC/ACC(Composite).tif
- WB bands & raw densitometry/WB bands(45min)/3.(P-)S6K/
- WB bands & raw densitometry/WB bands(45min)/3.(P-)S6K/B-actin(S6K)(1)-1(Chemiluminescence).tif
- WB bands & raw densitometry/WB bands(45min)/3.(P-)S6K/B-actin(S6K)(1)-1(Composite).tif
- WB bands & raw densitometry/WB bands(45min)/3.(P-)S6K/B-actin(S6K)(1)-2(Chemiluminescence).tif
- WB bands & raw densitometry/WB bands(45min)/3.(P-)S6K/B-actin(S6K)(1)-2(Composite).tif
- WB bands & raw densitometry/WB bands(45min)/3.(P-)S6K/B-actin(S6K)(2)(Chemiluminescence).tif
- WB bands & raw densitometry/WB bands(45min)/3.(P-)S6K/B-actin(S6K)(2)(Composite).tif
- WB bands & raw densitometry/WB bands(45min)/3.(P-)S6K/User 2025-09-17 45min p-S6K(1)(Chemiluminescence).tif
- WB bands & raw densitometry/WB bands(45min)/3.(P-)S6K/User 2025-09-17 45min p-S6K(1)(Composite).tif
- WB bands & raw densitometry/WB bands(45min)/3.(P-)S6K/User 2025-09-17 45min p-S6K(2)(Chemiluminescence).tif
- WB bands & raw densitometry/WB bands(45min)/3.(P-)S6K/User 2025-09-17 45min p-S6K(2)(Composite).tif
- WB bands & raw densitometry/WB bands(45min)/3.(P-)S6K/User 2025-09-18 S6K(1)(Chemiluminescence).tif
- WB bands & raw densitometry/WB bands(45min)/3.(P-)S6K/User 2025-09-18 S6K(1)(Composite).tif
- WB bands & raw densitometry/WB bands(45min)/3.(P-)S6K/User 2025-09-18 S6K(1)-1(Chemiluminescence).tif
- WB bands & raw densitometry/WB bands(45min)/3.(P-)S6K/User 2025-09-18 S6K(1)-1(Composite).tif
- WB bands & raw densitometry/WB bands(45min)/3.(P-)S6K/User 2025-09-18 S6K(1)-3(Chemiluminescence).tif
- WB bands & raw densitometry/WB bands(45min)/3.(P-)S6K/User 2025-09-18 S6K(1)-3(Composite).tif
- WB bands & raw densitometry/WB bands(45min)/3.(P-)S6K/User 2025-09-18 S6K(2)(Chemiluminescence).tif
- WB bands & raw densitometry/WB bands(45min)/3.(P-)S6K/User 2025-09-18 S6K(2)(Composite).tif
- WB bands & raw densitometry/WB bands(45min)/4.(P-)4E-BP1/
- WB bands & raw densitometry/WB bands(45min)/4.(P-)4E-BP1/B-actin(4EBP1)(1)(Chemiluminescence).tif
- WB bands & raw densitometry/WB bands(45min)/4.(P-)4E-BP1/B-actin(4EBP1)(1)(Composite).tif
- WB bands & raw densitometry/WB bands(45min)/4.(P-)4E-BP1/B-actin(4EBP1)(2)(Chemiluminescence).tif
- WB bands & raw densitometry/WB bands(45min)/4.(P-)4E-BP1/B-actin(4EBP1)(2)(Composite).jpg
- WB bands & raw densitometry/WB bands(45min)/4.(P-)4E-BP1/User 2025-09-17 45min p-4EBP1(1)(Chemiluminescence).tif
- WB bands & raw densitometry/WB bands(45min)/4.(P-)4E-BP1/User 2025-09-17 45min p-4EBP1(1)(Composite).tif
- WB bands & raw densitometry/WB bands(45min)/4.(P-)4E-BP1/User 2025-09-17 45min p-4EBP1(2)(Chemiluminescence).tif
- WB bands & raw densitometry/WB bands(45min)/4.(P-)4E-BP1/User 2025-09-17 45min p-4EBP1(2)(Composite).tif
- WB bands & raw densitometry/WB bands(45min)/4.(P-)4E-BP1/User 2025-09-18 4E-BP1(2)(Chemiluminescence).tif
- WB bands & raw densitometry/WB bands(45min)/4.(P-)4E-BP1/User 2025-09-18 4E-BP1(2)(Composite).tif
- WB bands & raw densitometry/WB bands(45min)/4.(P-)4E-BP1/User 2025-09-18 4E-BP1(Chemiluminescence).tif
- WB bands & raw densitometry/WB bands(45min)/4.(P-)4E-BP1/User 2025-09-18 4E-BP1(Composite).tif
- WB bands & raw densitometry/WB bands(45min)/5.(P-)eEF2/
- WB bands & raw densitometry/WB bands(45min)/5.(P-)eEF2/B-actin(eEF2)1(Chemiluminescence).tif
- WB bands & raw densitometry/WB bands(45min)/5.(P-)eEF2/B-actin(eEF2)1(Composite).tif
- WB bands & raw densitometry/WB bands(45min)/5.(P-)eEF2/B-actin(eEF2)2(Chemiluminescence).tif
- WB bands & raw densitometry/WB bands(45min)/5.(P-)eEF2/B-actin(eEF2)2(Composite).tif
- WB bands & raw densitometry/WB bands(45min)/5.(P-)eEF2/eEF2(1-3)(Chemiluminescence).tif
- WB bands & raw densitometry/WB bands(45min)/5.(P-)eEF2/eEF2(1-3)(Composite).jpg
- WB bands & raw densitometry/WB bands(45min)/5.(P-)eEF2/eEF2(2)-1(Chemiluminescence).tif
- WB bands & raw densitometry/WB bands(45min)/5.(P-)eEF2/eEF2(2)-1(Composite).jpg
- WB bands & raw densitometry/WB bands(45min)/5.(P-)eEF2/User 2025-09-18 p-eEF2(1)(Chemiluminescence).tif
- WB bands & raw densitometry/WB bands(45min)/5.(P-)eEF2/User 2025-09-18 p-eEF2(1)(Composite).tif
- WB bands & raw densitometry/WB bands(45min)/5.(P-)eEF2/User 2025-09-18 p-eEF2(2)(Chemiluminescence).tif
- WB bands & raw densitometry/WB bands(45min)/5.(P-)eEF2/User 2025-09-18 p-eEF2(2)(Composite).tif
- WB bands & raw densitometry/WB bands(45min)/6.(P-)NF-kB/
- WB bands & raw densitometry/WB bands(45min)/6.(P-)NF-kB/B-actin(NF-kB)(1-1)(Chemiluminescence).tif
- WB bands & raw densitometry/WB bands(45min)/6.(P-)NF-kB/B-actin(NF-kB)(1-1)(Composite).tif
- WB bands & raw densitometry/WB bands(45min)/6.(P-)NF-kB/B-actin(NF-kB)(1-2)(Chemiluminescence).tif
- WB bands & raw densitometry/WB bands(45min)/6.(P-)NF-kB/B-actin(NF-kB)(1-2)(Composite).tif
- WB bands & raw densitometry/WB bands(45min)/6.(P-)NF-kB/B-actin(NF-kB)(2)(Chemiluminescence).tif
- WB bands & raw densitometry/WB bands(45min)/6.(P-)NF-kB/B-actin(NF-kB)(2)(Composite).tif
- WB bands & raw densitometry/WB bands(45min)/6.(P-)NF-kB/NF-kB(1)(Chemiluminescence).tif
- WB bands & raw densitometry/WB bands(45min)/6.(P-)NF-kB/NF-kB(1)(Composite).tif
- WB bands & raw densitometry/WB bands(45min)/6.(P-)NF-kB/NF-kB(2)(Chemiluminescence).tif
- WB bands & raw densitometry/WB bands(45min)/6.(P-)NF-kB/NF-kB(2)(Composite).tif
- WB bands & raw densitometry/WB bands(45min)/6.(P-)NF-kB/p-NF-KB(1)(Chemiluminescence).tif
- WB bands & raw densitometry/WB bands(45min)/6.(P-)NF-kB/p-NF-KB(1)(Composite).tif
- WB bands & raw densitometry/WB bands(45min)/6.(P-)NF-kB/p-NF-kB(2)(Chemiluminescence).tif
- WB bands & raw densitometry/WB bands(45min)/6.(P-)NF-kB/p-NF-kB(2)(Composite).tif
- WB bands & raw densitometry/WB bands(45min)/7.MuRF-1/
- WB bands & raw densitometry/WB bands(45min)/7.MuRF-1/GADPH(MuRF-1)(Chemiluminescence).tif
- WB bands & raw densitometry/WB bands(45min)/7.MuRF-1/GADPH(MuRF-1)(Composite).tif
- WB bands & raw densitometry/WB bands(45min)/7.MuRF-1/MuRF-1(Chemiluminescence).tif
- WB bands & raw densitometry/WB bands(45min)/7.MuRF-1/MuRF-1(Composite).tif
- WB bands & raw densitometry/WB bands(45min)/7.MuRF-1/MuRF-1.tif
- WB bands & raw densitometry/WB bands(45min)/8.Atrogin-1/
- WB bands & raw densitometry/WB bands(45min)/8.Atrogin-1/37KW颜色深Atrogin-1 new(Chemiluminescence).tif
- WB bands & raw densitometry/WB bands(45min)/8.Atrogin-1/Atrogin-1 new(Chemiluminescence).tif
- WB bands & raw densitometry/WB bands(45min)/8.Atrogin-1/Atrogin-1 new(Composite).tif
- WB bands & raw densitometry/WB bands(45min)/8.Atrogin-1/GAPDH(Atrogin-1)(Chemiluminescence).tif
- WB bands & raw densitometry/WB bands(45min)/8.Atrogin-1/GAPDH(Atrogin-1)(Composite).tif
- WB bands & raw densitometry/WB bands(45min)/9.(P-)FOXO1/
- WB bands & raw densitometry/WB bands(45min)/9.(P-)FOXO1/B-actin(FOXO1)(Chemiluminescence).tif
- WB bands & raw densitometry/WB bands(45min)/9.(P-)FOXO1/B-actin(FOXO1)(Composite).tif
- WB bands & raw densitometry/WB bands(45min)/9.(P-)FOXO1/p-FOXO1/
- WB bands & raw densitometry/WB bands(45min)/9.(P-)FOXO1/p-FOXO1/p-FOXO1(Chemiluminescence).tif
- WB bands & raw densitometry/WB bands(45min)/9.(P-)FOXO1/p-FOXO1/p-FOXO1(Composite).tif
- WB bands & raw densitometry/WB bands(45min)/9.(P-)FOXO1/T-FOXO1/
- WB bands & raw densitometry/WB bands(45min)/9.(P-)FOXO1/T-FOXO1/FOXO1(Chemiluminescence).tif
- WB bands & raw densitometry/WB bands(45min)/9.(P-)FOXO1/T-FOXO1/FOXO1(Composite).tif
