# Supplementary material for: Effects of branched-chain amino acids on iron deficiency-induced muscle atrophy
Source: Biochem Biophys Rep. 2026 Jan 17;45:102451. doi: 10.1016/j.bbrep.2026.102451 (PMC12854053; doi:10.1016/j.bbrep.2026.102451)
Supplement: Multimedia component 1 [file mmc1.zip › WB bands & raw densitometry/WB bands(24h)/raw data.xlsx]

## Sheet: Sheet1
		s6k						eEF2						AMPK						Akt
sample 1	control	DFO	DFO+BCAA	BCAA		sample 1	control	DFO	DFO+BCAA	BCAA		sample 1	control	DFO	DFO+BCAA	BCAA		sample 1	control	DFO	DFO+BCAA	BCAA
P-/B-actin	0.945446	0.453147	0.856905	1.03662		P-/B-actin	0.651057	0.974991	0.909876	0.793412		P-/B-actin	0.454068	1.08978	0.577922	0.650274		P-/B-actin	0.968859	0.564834	0.658271	0.773814
T-/B-actin	0.974801	0.968737	0.977108	0.982381		T-/B-actin	1.13318	1.10218	1.06927	1.11086		T-/B-actin	1.16767	1.12011	1.02909	1.01708		T-/B-actin	1.2149	1.11916	1.13265	1.11249
P/T	0.969887	0.467771	0.87698	1.05521		P/T	0.574539	0.884603	0.850934	0.714235		P/T	0.388866	0.972921	0.561588	0.639356		P/T	0.797481	0.504693	0.581177	0.695572
sample 2	control	DFO	DFO+BCAA	BCAA		sample 2	control	DFO	DFO+BCAA	BCAA		sample 2	control	DFO	DFO+BCAA	BCAA		sample 2	control	DFO	DFO+BCAA	BCAA
P-/B-actin	0.951602	0.640902	0.87321	0.974459		P-/B-actin	0.472902	0.852811	0.869876	0.709076		P-/B-actin	0.609955	0.967305	0.954035	0.647076		P-/B-actin	0.744885	0.219427	0.27638	0.548475
T-/B-actin	1.12096	1.10203	1.11257	1.07587		T-/B-actin	1.20743	1.09588	1.10914	1.05102		T-/B-actin	0.927924	0.806323	0.869776	0.962297		T-/B-actin	0.876426	0.924126	1.02732	0.984342
P/T	0.848917	0.581563	0.784858	0.905737		P/T	0.39166	0.778196	0.784277	0.674654		P/T	0.657332	1.19965	1.09687	0.672429		P/T	0.849912	0.237442	0.269031	0.5572
sample 3	control	DFO	DFO+BCAA	BCAA		sample 3	control	DFO	DFO+BCAA	BCAA		sample 3	control	DFO	DFO+BCAA	BCAA		sample 3	control	DFO	DFO+BCAA	BCAA
P-/B-actin	0.905712	0.613248	0.736916	0.963439		P-/B-actin	0.642037	0.978664	0.856917	0.605581		P-/B-actin	0.603937	1.02598	0.954936	0.595333		P-/B-actin	1.00995	0.524557	0.528393	0.912463
T-/B-actin	0.915851	0.958259	1.02854	0.897055		T-/B-actin	1.04608	0.999443	1.05887	1.03631		T-/B-actin	1.02305	1.04086	1.02856	1.05604		T-/B-actin	0.969905	1.0336	1.06744	1.00052
P/T	0.98893	0.639961	0.716469	1.074		P/T	0.613755	0.97921	0.809278	0.584364		P/T	0.590328	0.985708	0.928423	0.563742		P/T	1.04129	0.507507	0.495012	0.911992
P-/T-	control	DFO	DFO+BCAA	BCAA		P-/T-	control	DFO	DFO+BCAA	BCAA		P-/T-	control	DFO	DFO+BCAA	BCAA		P-/T-	control	DFO	DFO+BCAA	BCAA
sample 1	0.969887	0.467771	0.87698	1.05521		sample 1	0.574539	0.884603	0.850934	0.714235		sample 1	0.388866	0.972921	0.561588	0.639356		sample 1	0.797481	0.504693	0.581177	0.695572
sample 2	0.848917	0.581563	0.784858	0.905737		sample 2	0.39166	0.778196	0.784277	0.674654		sample 2	0.657332	1.19965	1.09687	0.672429		sample 2	0.849912	0.237442	0.269031	0.5572
sample 3	0.98893	0.639961	0.716469	1.074		sample 3	0.613755	0.97921	0.809278	0.584364		sample 3	0.590328	0.985708	0.928423	0.563742		sample 3	1.04129	0.507507	0.495012	0.911992
average	0.935911					average	0.526651					average	0.545509					average	0.896228
Relative quantification						Relative quantification						Relative quantification						Relative quantification
P-/T-	control	DFO	DFO+BCAA	BCAA		P-/T-	control	DFO	DFO+BCAA	BCAA		P-/T-	control	DFO	DFO+BCAA	BCAA		P-/T-	control	DFO	DFO+BCAA	BCAA
sample 1	1.0363	0.499803	0.937034	1.12747		sample 1	1.09093	1.67968	1.61574	1.35618		sample 1	0.71285	1.78351	1.02947	1.17204		sample 1	0.88982	0.56313	0.64847	0.77611
sample 2	0.907049	0.621387	0.838603	0.96776		sample 2	0.74368	1.47763	1.48918	1.28103		sample 2	1.20499	2.19914	2.01074	1.23266		sample 2	0.948321	0.264935	0.300181	0.621717
sample 3	1.05665	0.683784	0.765531	1.14755		sample 3	1.16539	1.85931	1.53665	1.10959		sample 3	1.08216	1.80695	1.70194	1.03342		sample 3	1.16186	0.56627	0.552328	1.01759
average	1	0.601658	0.847056	1.08093		average	1	1.67221	1.54719	1.24893		average	1	1.92987	1.58072	1.14604		average	1	0.464779	0.500327	0.805139
