# Supplementary material for: Effects of branched-chain amino acids on iron deficiency-induced muscle atrophy
Source: Biochem Biophys Rep. 2026 Jan 17;45:102451. doi: 10.1016/j.bbrep.2026.102451 (PMC12854053; doi:10.1016/j.bbrep.2026.102451)
Supplement: Multimedia component 1 [file mmc1.zip › WB bands & raw densitometry/WB bands(45min)/45minWB raw data(intergrated density).xlsx]

## Sheet: AMPK
P-AMPK	Control	DFO	DFO+BCAA	BCAA
1	5600.86	11669.4	16515.7	21434.3
2	28170.6	22534.9	16824	15282.5
3	49186.8	27299.3	18157.8	35710.6
T-AMPK	Control	DFO	DFO+BCAA	BCAA
1	12016	18021.9	23936.4	22401.7
2	18680.9	17963.8	19521.1	20897.6
3	27124.8	18458.2	20020	39188.7
(P/Tot)AMPK	Control	DFO	DFO+BCAA	BCAA
1	0.466118	0.64751	0.689985	0.956813
2	1.50799	1.25446	0.861835	0.731306
3	1.81335	1.47898	0.90698	0.911248
Average	1.26249
Relative quantification	Control	DFO	DFO+BCAA	BCAA
1	0.369206	0.512885	0.546528	0.757879
2	1.19446	0.993644	0.682649	0.579258
3	1.43633	1.17148	0.718407	0.721788
Group3 was used in the figure

## Sheet: AKT
P-Akt	Control	DFO	DFO+BCAA	BCAA
1	14599.5	9105.96	24422.6	15571.6
2	16776.2	11151.6	25275.4	20771.5
3	19595.5	11282.2	31824	46171.2
T-Akt	Control	DFO	DFO+BCAA	BCAA
1	19595.2	14467.1	15648.2	23892.2
2	28731.2	23614.7	20023.6	20803.6
3	37435.3	33361.5	33370.9	34490.8
(P/Tot)Akt	Control	DFO	DFO+BCAA	BCAA
1	0.745055	0.629424	1.56073	0.651743
2	0.583901	0.472231	1.26228	0.998456
3	0.52345	0.338179	0.953646	1.33865
Average	0.617469
Relative quantification	Control	DFO	DFO+BCAA	BCAA
1	1.20663	1.01936	2.52763	1.05551
2	0.945637	0.764786	2.04428	1.61701
3	0.847735	0.547686	1.54444	2.16797
Group2 was used in the figure

## Sheet: 4E-BP1
P	Control	DFO	DFO+BCAA	BCAA
1	15357.3	14054.2	13353.3	22542.3			1	15357.3		1	46778.5
2	19341.4	17912.4	13805.7	16324.4			2	14054.2		2	32220.9
3	46778.5	32220.9	27237.8	36349.2			3	13353.3		3	27237.8
							4	22542.3		4	36349.2
							5	19341.4
T	Control	DFO	DFO+BCAA	BCAA			6	17912.4
1	15026.2	13214.4	14663.3	22814.3			7	13805.7
2	26802.1	19402	11303.4	9514.62			8	16324.4
3	46368.1	32887.7	26577.9	31859.9
								1	15026.2		1	46368.1
P/Tot	Control	DFO	DFO+BCAA	BCAA				2	13214.4		2	32887.7
1	1.02204	1.06355	0.910661	0.988078				3	14663.3		3	26577.9
2	0.721637	0.923225	1.22137	1.71572				4	22814.3		4	31859.9
3	1.00885	0.979726	1.02483	1.14091				5	26802.1
Average	0.917508							6	19402
								7	11303.4
Relative quantification	Control	DFO	DFO+BCAA	BCAA				8	9514.62
1	1.11393	1.15918	0.992538	1.07691
2	0.786519	1.00623	1.33119	1.86997
3	1.09956	1.06781	1.11697	1.24348
Group2 was used in the figure

## Sheet: S6K
P-S6K	Control	DFO	DFO+BCAA	BCAA
1	21756	16428.4	22819.3	25108.9
2	22937.9	24028.3	15557.8	6609.38					1	21756		1	33858
3	33858	23995.6	42602.9	45445.1					2	16428.4		2	23995.6
									3	22819.3		3	42602.9
									4	25108.9		4	45445.1
T-S6K	Control	DFO	DFO+BCAA	BCAA					5	22937.9
1	23567.7	30808	33993.6	46317.7					6	24028.3
2	24000.3	23412	14526.3	4575.11					7	15557.8
3	34419.5	32516.8	38888.5	44252.8					8	6609.38
										1	9417.28		1	34419.5
										2	13902.5		2	32516.8
(P/Tot)S6K	Control	DFO	DFO+BCAA	BCAA						3	14487.9		3	38888.5
1	0.923129	0.53325	0.67128	0.542102						4	17952.6		4	44252.8
2	0.955732	1.02632	1.07101	1.44464						5	24000.3
3	0.983686	0.737946	1.09551	1.02695						6	23412
Average	0.954182									7	14526.3			1	29126.9		1	23567.7
										8	4575.11			2	33936.8		2	30808
Relative quantification	Control	DFO	DFO+BCAA	BCAA										3	37674.1		3	33993.6
1	0.967456	0.558856	0.703514	0.568133										4	50088.5		4	46317.7
2	1.00162	1.0756	1.12243	1.514
3	1.03092	0.77338	1.14812	1.07626
Group3 was used in the figure

## Sheet: eEF2
P	Control	DFO	DFO+BCAA	BCAA						1	9600.1		1	50946.7
1	9600.1	12804.1	11368.8	13169.3						2	12804.1		2	33942.1
2	12770.2	21507.8	19846.9	11892.6						3	11368.8		3	13480.8
3	50946.7	33942.1	13480.8	9558.49						4	13169.3		4	9558.49
										5	12770.2
										6	21507.8
T	Control	DFO	DFO+BCAA	BCAA						7	19846.9
1	14170.7	17915.2	15156.8	16552.9						8	11892.6
2	21927.9	16472.4	14011	14367.1
3	45177.8	38528.6	44014	31563.7
											1	14170.7		1	45177.8
											2	17915.2		2	38528.6
											3	15156.8		3	44014
(P/Tot)	Control	DFO	DFO+BCAA	BCAA							4	16552.9		4	31563.7
1	0.67746	0.714705	0.750082	0.795593							5	21927.9
2	0.582374	1.30569	1.41653	0.827766							6	16472.4
3	1.12769	0.880959	0.306285	0.302832							7	14011
Average	0.795842										8	14367.1
Relative quantification	Control	DFO	DFO+BCAA	BCAA
1	0.851248	0.898048	0.942501	0.999687
2	0.73177	1.64064	1.77991	1.04011
3	1.41698	1.10695	0.384857	0.380518
Group2 was used in the figure

## Sheet: mTOR
P	Control	DFO	DFO+BCAA	BCAA
1	15889.2	11271.4	15400.4	6741.01				1	14566.1	1b	1	13998
2	14566.1	14715.6	14149.6	11543.5				2	14019.5	1c	2	14836.8
3	14019.5	9729.18	11580.7	13409.9				3	9729.18	2c	3	15421
								4	11580.7	3c	4	11027
								5	13409.9	4c	5	5929.01
T	Control	DFO	DFO+BCAA	BCAA				6	14715.6	2b	6	7296.77
1	10789.1	9890.35	11365	8215.6				7	14149.6	3b	7	9787.77
2	13998	7296.77	9787.77	9006.77				8	11543.5	4b	8	9006.77
3	14836.8	15421	11027	5929.01				9	15889.2	1a	9	10789.1
								10	11271.4	2a	10	9890.35
								11	15400.4	3a	11	11365
								12	6741.01	4a	12	8215.6
(P/Tot)	Control	DFO	DFO+BCAA	BCAA
1	1.47271	1.13964	1.35507	0.820514
2	1.04059	2.01673	1.44564	1.28164
3	0.944915	0.630904	1.05021	2.26174
Average	1.15274
Relative quantification	Control	DFO	DFO+BCAA	BCAA
1	1.27758	0.988635	1.17553	0.711796
2	0.902709	1.74951	1.25409	1.11183
3	0.819714	0.54731	0.911061	1.96206
Group3 was used in the figure

## Sheet: FOXO1
P	Control	DFO	DFO+BCAA	BCAA					1	20793.4		1	15725.2
1	20793.4	13755.1	17229.7	18293.8					2	13755.1		2	11789.7
2	14084.9	13674.6	12326.1	15244.1					3	17229.7		3	11993
3	13881	12590.7	14919.6	12927.3					4	18293.8		4	12041.2
									5	14084.9		5	14076
									6	13674.6		6	13218.5
T	Control	DFO	DFO+BCAA	BCAA					7	12326.1		7	14611.2
1	15725.2	11789.7	11993	12041.2					8	15244.1		8	14548.1
2	14076	13218.5	14611.2	14548.1					9	13881		9	16286.7
3	16286.7	12342.2	14069.9	10569.3					10	12590.7		10	12342.2
									11	14919.6		11	14069.9
									12	12927.3		12	10569.3
(P/Tot)	Control	DFO	DFO+BCAA	BCAA
1	1.3223	1.1667	1.43665	1.51927
2	1.00063	1.03451	0.843605	1.04784
3	0.85229	1.02014	1.0604	1.22309
Average	1.05841
Relative quantification	Control	DFO	DFO+BCAA	BCAA
1	1.24933	1.10232	1.35737	1.43543
2	0.945412	0.977422	0.797051	0.990017
3	0.805257	0.963842	1.00188	1.1556
Group2 was used in the figure

## Sheet: ACC
P	Control	DFO	DFO+BCAA	BCAA
1	18769.6	15682.8	7088.65	8381.55								1b	1	6496.2	1b	1	5332.72
2	6496.2	13115.3	6320.89	12315.5								1c	2	6286.43	1c	2	8050.43
3	6286.43	10976.5	8468.18	10051.9								2c	3	10976.5	2c	3	13593.6
												3c	4	8468.18	3c	4	15109.5
												4c	5	10051.9	4c	5	15464.5
T	Control	DFO	DFO+BCAA	BCAA								2b	6	13115.3	2b	6	15668.3
1	13137.9	13465	8738.89	14378.3								3b	7	6320.89	3b	7	7532.48
2	5332.72	15668.3	7532.48	11477.3								4b	8	12315.5	4b	8	11477.3
3	8050.43	13593.6	15109.5	15464.5								1a	9	18769.6	1a	9	13137.9
												2a	10	15682.8	2a	10	13465
												3a	11	7088.65	3a	11	8738.89
												4a	12	8381.55	4a	12	14378.3
(P/Tot)	Control	DFO	DFO+BCAA	BCAA
1	1.42866	1.16471	0.811161	0.58293
2	1.21818	0.83706	0.839152	1.07303
3	0.780881	0.807474	0.560455	0.649999
Average	1.14257
Relative quantification	Control	DFO	DFO+BCAA	BCAA
1	1.25039	1.01937	0.709942	0.51019
2	1.06617	0.732609	0.73444	0.939133
3	0.68344	0.706715	0.49052	0.56889
Group1 was used in the figure

## Sheet: NF-KB
P	Control	DFO	DFO+BCAA	BCAA
1	14599.5	18777.8	18255.1	18673.9
2	19238.9	22060.1	16856.4	16568.3
3	45458.7	36082	32268.4	42732.9
T	Control	DFO	DFO+BCAA	BCAA
1	18466.9	19005	17739.1	17639.9
2	16583	15744.8	16172.9	21440
3	44871.3	32560.1	32195.8	42552
(P/Tot)	Control	DFO	DFO+BCAA	BCAA
1	0.790579	0.988047	1.02909	1.05862
2	1.16016	1.4011	1.04226	0.772779
3	1.01309	1.10817	1.00226	1.00425
Average	0.987943
Relative quantification	Control	DFO	DFO+BCAA	BCAA
1	0.800228	1.00011	1.04165	1.07154
2	1.17432	1.4182	1.05498	0.78221
3	1.02545	1.12169	1.01449	1.01651
Group2 was used in the figure

## Sheet: Atrogin-1
Atrogin-1	Control	DFO	DFO+BCAA	BCAA
1
2
3
Atrogin-1/GAPDH	Control	DFO	DFO+BCAA	BCAA
1
2
3
Relative quantification	Control	DFO	DFO+BCAA	BCAA
1
2
3
